# Supplementary material for: Adult Neurogenesis of the Medial Geniculate Body: In Vitro and Molecular Genetic Analyses Reflect the Neural Stem Cell Capacity of the Rat Auditory Thalamus over Time
Source: Int J Mol Sci. 2024 Feb 23;25(5):2623. doi: 10.3390/ijms25052623 (PMC10932413; doi:10.3390/ijms25052623)
Supplement: Supplementary file 1 [file ijms-25-02623-s001.zip]

Archive with 2 entries (2 files):
- additional.material.PCR.MGB..xlsx
- ijms-2814971 - supplementary.pdf
